# Supplementary material for: Effects of Intra-BLA Administration of PPAR Antagonists on Formalin-Evoked Nociceptive Behaviour, Fear-Conditioned Analgesia, and Conditioned Fear in the Presence or Absence of Nociceptive Tone in Rats
Source: Molecules. 2022 Mar 21;27(6):2021. doi: 10.3390/molecules27062021 (PMC8949000; doi:10.3390/molecules27062021)
Supplement: Supplementary file 1 [file molecules-27-02021-s001.zip]

Archive with 1 entries (1 files):
- molecules-1602007-supplementary.pdf
